# Supplementary material for: The Predictive Value of PAK7 Mutation for Immune Checkpoint Inhibitors Therapy in Non-Small Cell Cancer
Source: Front Immunol. 2022 Feb 3;13:834142. doi: 10.3389/fimmu.2022.834142 (PMC8886445; doi:10.3389/fimmu.2022.834142)
Supplement: Supplementary file 5 [file Table_1.xlsx]

## Sheet: Sheet1
Gene list for DDR pathways
Genes	Pathway
APEX1	BER
APLF	BER
APTX	BER
CCNO	BER
FEN1	BER
HMGB1	BER
LIG1	BER
LIG3	BER
MBD4	BER
MPG	BER
MUTYH	BER
NEIL1	BER
NEIL2	BER
NEIL3	BER
NTHL1	BER
OGG1	BER
PARP1	BER
PARP2	BER
PARP3	BER
PARP4	BER
PCNA	BER
PNKP	BER
POLB	BER
POLD1	BER
POLD2	BER
POLD3	BER
POLD4	BER
POLE	BER
POLE2	BER
POLE3	BER
POLE4	BER
POLL	BER
SMUG1	BER
TDG	BER
TDP1	BER
UNG	BER
XRCC1	BER
AEN	CPF
ATM	CPF
ATR	CPF
ATRIP	CPF
CHEK1	CPF
CHEK2	CPF
HUS1	CPF
HUS1B	CPF
PER1	CPF
PER2	CPF
PER3	CPF
RAD1	CPF
RAD17	CPF
RAD9A	CPF
RAD9B	CPF
RFC2	CPF
RFC3	CPF
RFC4	CPF
RFC5	CPF
TIMELESS	CPF
TIPIN	CPF
TP53	CPF
CENPS	FA
BLM	FA
BRCA1	FA
BRCA2	FA
BRIP1	FA
FAAP100	FA
FAAP24	FA
FAN1	FA
FANCA	FA
FANCC	FA
FANCD2	FA
FANCE	FA
FANCF	FA
FANCG	FA
FANCI	FA
FANCL	FA
FANCM	FA
HES1	FA
PALB2	FA
RAD51	FA
RAD51C	FA
RMI1	FA
RMI2	FA
CENPX	FA
TELO2	FA
TOP3A	FA
TOP3B	FA
UBE2T	FA
USP1	FA
WDR48	FA
BLM	HRR
BRCA1	HRR
BRCA2	HRR
DMC1	HRR
EME1	HRR
EME2	HRR
GEN1	HRR
HFM1	HRR
MRE11	HRR
MUS81	HRR
NBN	HRR
PPP4C	HRR
PPP4R1	HRR
PPP4R2	HRR
PPP4R4	HRR
RAD50	HRR
RAD51	HRR
RAD51B	HRR
RAD51C	HRR
RAD51D	HRR
RAD52	HRR
RAD54B	HRR
RAD54L	HRR
RAD54L2	HRR
RDM1	HRR
RECQL	HRR
RECQL4	HRR
RECQL5	HRR
RMI1	HRR
RMI2	HRR
RPA1	HRR
RPA2	HRR
RPA3	HRR
SEM1	HRR
SLX1A	HRR
SLX4	HRR
PPP4R3A	HRR
PPP4R3B	HRR
SPO11	HRR
TOP3A	HRR
TOP3B	HRR
WRN	HRR
XRCC2	HRR
XRCC3	HRR
EXO1	MMR
HMGB1	MMR
LIG1	MMR
MLH1	MMR
MLH3	MMR
MSH2	MMR
MSH3	MMR
MSH4	MMR
MSH5	MMR
MSH6	MMR
PCNA	MMR
PMS1	MMR
PMS2	MMR
POLD1	MMR
POLD2	MMR
POLD3	MMR
POLD4	MMR
RFC1	MMR
RFC2	MMR
RFC3	MMR
RFC4	MMR
RFC5	MMR
RPA1	MMR
RPA2	MMR
RPA3	MMR
BIVM-ERCC5	NER
CCNH	NER
CDK7	NER
CUL3	NER
CUL4A	NER
CUL5	NER
DDB1	NER
DDB2	NER
ERCC1	NER
ERCC2	NER
ERCC3	NER
ERCC4	NER
ERCC6	NER
ERCC8	NER
GTF2H1	NER
GTF2H3	NER
GTF2H4	NER
GTF2H5	NER
LIG1	NER
MMS19	NER
MNAT1	NER
POLR2A	NER
POLR2B	NER
POLR2C	NER
POLR2D	NER
POLR2E	NER
POLR2F	NER
POLR2G	NER
POLR2H	NER
POLR2I	NER
POLR2J	NER
POLR2J2	NER
POLR2K	NER
POLR2L	NER
RAD23A	NER
RAD23B	NER
RBX1	NER
RPA1	NER
RPA2	NER
RPA3	NER
ELOC	NER
ELOB	NER
ELOA	NER
ELOA2	NER
ELOA3B	NER
XPA	NER
XPC	NER
APLF	NHEJ
APTX	NHEJ
DCLRE1C	NHEJ
DNTT	NHEJ
LIG4	NHEJ
MRE11A	NHEJ
NHEJ1	NHEJ
POLB	NHEJ
POLL	NHEJ
POLM	NHEJ
PRKDC	NHEJ
RAD50	NHEJ
XRCC4	NHEJ
XRCC5	NHEJ
XRCC6	NHEJ
HLTF	TLS
POLH	TLS
POLI	TLS
POLK	TLS
POLN	TLS
RAD18	TLS
REV1	TLS
REV3L	TLS
TMEM189	TLS
UBE2B	TLS
UBE2N	TLS
UBE2V1	TLS
UBE2V2	TLS
