# Supplementary material for: The Predictive Value of PAK7 Mutation for Immune Checkpoint Inhibitors Therapy in Non-Small Cell Cancer
Source: Front Immunol. 2022 Feb 3;13:834142. doi: 10.3389/fimmu.2022.834142 (PMC8886445; doi:10.3389/fimmu.2022.834142)
Supplement: Supplementary file 6 [file Table_2.xlsx]

## Sheet: Sheet1
List for gene mutations that significantly associated with OS in immunotherapy cohort
Gene ID	P-value
PMS2	0.0007996
ZFHX3	0.00126181
NTRK3	0.00572981
PTPRD	0.00784575
PIK3C3	0.0105558
EPHA5	0.0126584
PGR	0.0128652
MGA	0.0144902
EPHA7	0.0164004
PBRM1	0.0171446
PPP2R1A	0.0210152
MED12	0.0261926
NOTCH1	0.0267652
HNF1A	0.0272273
ABL1	0.0302624
MAP2K1	0.0305453
RET	0.0332988
ASXL1	0.0336681
ERBB4	0.0345803
MAX	0.0349063
NF2	0.0366561
SMO	0.0379305
TET1	0.03798
RAD21	0.039265
MYOD1	0.0425028
IL7R	0.0426965
MET	0.0430061
RICTOR	0.0439897
FH	0.0441105
REL	0.0480402
PAK7	0.0489993
NOTCH2	0.0496784
